# Supplementary material for: Farm Animal Veterinarians’ Knowledge and Attitudes toward Antimicrobial Resistance and Antimicrobial Use in the Republic of Serbia
Source: Antibiotics (Basel). 2022 Jan 5;11(1):64. doi: 10.3390/antibiotics11010064 (PMC8773276; doi:10.3390/antibiotics11010064)
Supplement: Supplementary file 1 [file antibiotics-11-00064-s001.zip]

Archive with 2 entries (2 files):
- antibiotics-1522259-Supplementary File S1.pdf
- antibiotics-1522259-Supplementary File S2.xlsx
